# Supplementary material for: Dynamic academic networking concept and its links with English language skills and research productivity–non-Anglophone context
Source: PLoS One. 2021 Feb 2;16(2):e0245980. doi: 10.1371/journal.pone.0245980 (PMC7853504; doi:10.1371/journal.pone.0245980)
Supplement: S1 File — (ZIP) [file pone.0245980.s002.zip]

Archive with 2 entries (2 files):
- Survey Database for Plos One (n_198).xlsx
- Survey plus Scopus for Plos one (n_73).xlsx
