# Supplementary material for: Dynamic academic networking concept and its links with English language skills and research productivity–non-Anglophone context
Source: PLoS One. 2021 Feb 2;16(2):e0245980. doi: 10.1371/journal.pone.0245980 (PMC7853504; doi:10.1371/journal.pone.0245980)
Supplement: S1 File — (ZIP) [file pone.0245980.s002.zip › Survey Database for Plos One (n_198).xlsx]

## Sheet: BAZA-STARSI_18.08.19
1_1Personality	2_10_English_oral	2_11_English_write	3_1_Home_net_1	3_2_Home_net_2	3_7_Corpo_net1	3_8_Corpo_net2	3_9_Networking_5	3_10_Networking_1	3_11_Networking_2	3_12_Networking_3	3_13_Networking_4	5_1_Resources_general	5_3_Resources_office	5_9_uni_productivity_pressure	6_5_Journal_papers_2_years	6_6_External_research_grants	7_2_Uni_position	7_4_Gender	7_5_Age	7_7_Teaching_load	7_8_Employment_at_current_uni	7_9_Employment_general
6	3	3	5	4	3	3	5	4	4	4	2	7	3	2	4	0	3	1	45	450	5	5
7	6	5	6	5	7	7	6	6	6	7	6	7	7	4	8	5	3	2	54	200	2	5
6	4	5	3	3	3	1	6	4	5	1	4	5	2	5	8	0	4	2	61	170	7	7
5	3	3	3	3	7	7	7	7	7	3	5	4	7	1	6	1	2	2	42	300	5	5
6	7	7	6	7	6	5	2	6	2	2	2	4	7	7	4	1	2	1	42	240	5	5
2	4	4	4	5	6	6	2	2	4	6	6	6	4	5	3	0	2	2	44	14	5	5
6	4	4	4	5	3	3	5	5	5	4	4	6	6	5	6	0	3	1	51	300	6	6
7	7	5	6	6	5	5	3	5	7	7	3	7	7	2	7	2	3	1	42	300	5	5
4	7	7	6	6	3	4	4	5	6	6	6	7	7	6	6	4	3	2	65	400	8	8
6	1	1	4	4	5	4	5	5	4	4	4	7	7	7	7	0	2	2	49	250	5	5
5	3	2	2	6	5	5	3	3	6	2	2	1	2	1	4	0	2	1	44	600	3	5
5	4	4	5	5	3	5	5	2	4	2	2	3	4	5	4	0	2	1	42	300	5	5
7	6	6	5	2	2	7	2	2	3	1	1	6	6	3	6	0	3	2	41	180	5	5
4	4	4	3	3	3	3	3	3	2	2	2	2	5	6	5	0	2	1	50	450	6	6
7	6	6	6	5	7	7	5	4	7	5	5	6	5	3	4	0	4	2	76	180	8	8
6	5	4	5	3	6	4	5	5	7	7	7	7	7	7	6	0	4	1	56	180	4	6
5	4	4	5	5	4	4	5	5	5	4	4	6	6	6	5	4	3	2	56	210	7	7
6	2	2	4	6	2	3	2	2	4	2	2	4	7	5	3	0	2	2	46	300	6	6
6	3	3	5	5	7	7	3	4	6	4	6	6	7	5	1	0	1	2	45	80	2	2
6	7	6	6	6	4	5	1	4	5	1	5	3	6	6	5	3	2	1	45	436	5	5
6	6	5	2	5	3	4	2	2	5	4	4	6	6	4	4	0	2	2	45	350	3	4
6	1	1	1	1	1	1	1	1	1	1	1	6	1	1	2	0	1	2	44	25	1	1
6	6	6	3	7	2	2	2	4	1	1	4	7	7	6	3	0	2	2	41	400	3	4
5	4	4	2	2	1	1	4	2	6	5	5	2	4	2	6	0	2	2	40	350	4	4
6	7	6	6	5	7	7	5	5	4	3	3	6	7	6	6	0	2	2	40	250	4	4
5	2	1	3	4	4	4	3	3	4	3	4	4	5	5	5	0	4	2	69	210	8	8
6	4	4	5	6	6	4	2	2	4	2	1	7	7	5	3	0	4	2	69	200	8	8
5	3	3	4	4	3	3	4	4	5	5	3	5	7	3	8	2	4	2	68	165	8	8
7	3	3	2	3	3	3	2	2	2	2	3	3	3	4	5	0	4	2	68	180	8	8
3	5	5	5	4	3	3	4	4	5	4	4	2	1	2	8	1	4	2	67	120	6	8
7	2	2	4	4	4	4	4	4	5	6	4	4	6	3	3	0	4	2	67	250	7	6
5	7	7	5	5	2	2	1	6	6	2	2	6	7	5	4	18	4	2	65	260	7	7
6	5	3	4	3	6	6	2	3	4	3	3	4	3	3	3	1	4	1	65	300	8	8
6	3	3	5	5	2	2	4	4	4	4	4	6	6	5	5	0	3	2	65	350	8	8
5	5	6	5	5	2	2	4	3	5	5	3	5	6	6	3	0	4	1	65	150	5	7
7	3	3	6	6	4	6	4	2	2	2	2	5	7	7	8	0	3	1	64	500	7	8
6	6	6	5	5	2	2	4	5	6	4	3	6	2	3	5	2	2	2	62	270	5	7
5	6	5	5	6	7	7	7	7	7	4	1	5	4	5	5	4	3	2	61	200	3	6
6	4	4	5	6	6	7	2	2	5	2	3	6	6	2	6	0	3	1	61	230	6	7
4	6	4	4	4	6	7	6	6	6	6	6	6	1	6	3	0	6	2	60	270	6	7
6	1	1	5	4	2	2	7	6	7	5	4	7	7	2	5	0	4	2	60	210	7	7
6	2	2	1	6	5	5	2	4	2	2	2	6	2	6	8	2	5	1	60	150	7	7
5	2	2	6	4	3	2	2	2	4	2	1	6	3	3	3	0	5	2	60	200	7	7
5	3	5	5	5	3	4	4	4	4	2	2	7	7	6	7	0	2	1	60	350	7	7
6	2	2	7	6	2	5	3	4	7	7	7	2	2	6	2	0	4	2	60	300	5	7
7	7	7	6	5	6	7	2	2	7	7	2	7	2	7	6	0	2	2	60	350	2	4
6	7	7	1	2	2	2	3	5	4	2	4	1	1	2	6	1	6	1	60	320	7	7
5	5	4	2	2	7	7	4	4	4	4	4	7	5	4	3	0	3	2	60	400	6	6
4	2	1	3	2	3	1	1	1	2	1	1	4	6	4	3	0	3	2	60	320	7	7
6	1	1	1	1	5	5	6	5	5	5	5	2	1	7	8	0	2	2	60	600	5	6
7	7	7	6	5	6	6	1	1	7	7	7	3	7	5	4	2	4	1	59	300	6	7
5	5	5	2	2	2	4	3	2	2	1	1	5	5	6	5	0	2	2	59	400	4	6
6	5	6	6	5	5	5	5	5	5	4	3	6	6	6	7	3	3	2	58	225	2	7
5	5	5	4	4	3	2	3	4	3	3	2	7	7	7	3	0	3	2	58	300	5	7
6	4	4	3	6	1	1	1	1	1	2	1	6	7	2	6	0	3	2	58	420	2	7
6	7	7	3	3	2	2	2	2	3	1	1	7	7	4	6	2	4	2	57	190	7	7
5	2	2	3	3	3	2	2	1	1	1	1	7	2	3	6	0	2	2	57	300	2	3
6	2	3	1	2	3	2	2	2	3	2	2	7	6	4	5	0	4	2	57	250	6	7
5	5	5	5	5	6	7	4	3	5	5	5	6	7	6	6	1	3	1	56	220	5	5
7	5	5	2	2	5	5	1	1	2	2	1	7	6	2	4	2	5	1	56	600	7	7
5	3	3	3	3	5	5	3	3	4	4	4	4	3	6	6	0	2	2	55	420	2	5
4	3	4	3	3	7	7	4	2	3	2	3	5	6	4	5	0	2	2	55	700	3	4
5	1	1	4	4	3	1	3	3	6	4	4	1	1	2	5	0	2	1	55	240	6	6
6	6	5	7	7	6	6	6	6	7	7	7	7	7	2	7	2	3	1	54	300	6	6
7	2	2	4	5	5	4	2	2	2	2	2	6	6	6	7	0	5	2	54	550	7	7
5	4	3	4	4	6	5	4	4	2	4	2	7	5	3	4	0	1	2	52	500	5	6
6	4	4	6	6	3	3	4	4	4	4	3	5	5	5	4	0	2	1	51	300	4	4
5	7	7	6	7	6	6	7	7	7	2	6	7	7	3	5	0	3	2	51	180	6	6
7	4	4	3	3	3	4	3	3	3	2	3	3	4	4	6	0	2	1	50	400	3	4
3	5	5	6	6	4	4	3	2	2	3	2	4	6	5	4	0	2	2	50	500	2	5
6	2	3	2	2	5	6	2	2	3	4	5	3	4	7	4	0	2	2	50	425	5	5
6	6	5	7	7	5	6	7	5	7	3	4	6	6	7	3	0	2	2	50	260	6	6
7	7	7	2	4	4	4	1	1	3	3	1	2	1	6	3	0	2	1	50	240	6	6
6	4	2	2	2	5	6	2	3	2	2	2	5	7	5	3	0	2	1	50	290	6	6
6	4	6	1	2	2	1	2	2	2	2	2	7	7	5	4	0	5	1	50	600	6	6
5	6	6	3	6	6	6	2	3	5	2	2	6	7	3	4	0	3	2	50	350	6	6
6	4	3	7	4	2	2	6	4	4	3	2	6	5	7	7	0	5	2	50	5	6	6
4	1	1	4	4	2	2	1	1	3	2	2	1	1	5	3	0	2	1	50	270	5	5
6	7	7	3	4	6	7	4	4	5	5	5	5	6	7	5	0	2	2	50	450	6	6
5	3	3	4	6	4	4	6	6	5	4	2	2	2	4	6	0	3	1	49	240	6	6
6	2	2	6	7	1	1	7	7	6	2	7	6	7	6	8	0	2	1	49	270	6	6
4	2	2	6	6	1	1	7	6	3	3	3	4	7	7	6	0	3	2	49	350	6	7
6	4	2	5	4	6	6	3	3	3	3	2	6	6	3	3	0	2	2	49	500	6	6
6	6	6	6	6	5	3	2	6	4	5	6	7	7	4	8	0	3	1	49	500	5	5
6	7	6	5	5	5	5	5	5	6	6	4	7	7	4	4	0	2	2	49	400	4	6
6	5	4	5	7	5	4	3	4	5	3	6	5	6	5	6	0	3	2	49	380	6	6
7	2	2	5	6	1	1	1	5	4	1	1	6	6	4	3	0	5	2	49	70	4	5
6	4	4	6	6	5	5	3	3	4	4	4	2	3	6	6	0	3	1	48	300	6	6
5	2	2	2	2	2	1	2	2	2	2	2	2	2	6	3	0	2	2	48	500	6	6
6	6	5	5	4	2	2	6	5	4	2	2	7	7	2	8	0	3	2	48	450	6	6
4	6	5	4	4	6	6	4	3	4	4	6	7	7	5	4	0	5	1	48	440	6	6
7	7	7	2	3	6	7	2	2	2	1	1	6	2	2	4	0	2	2	48	500	6	6
7	3	3	1	1	1	1	1	2	3	1	1	6	3	4	5	0	2	1	47	550	6	6
6	2	3	2	2	6	7	4	4	5	6	5	6	5	7	6	0	2	1	47	550	4	5
5	5	5	5	5	5	4	6	5	7	6	6	7	6	4	6	0	2	2	47	260	3	4
6	6	6	2	2	7	7	6	4	5	6	5	5	6	7	1	0	3	1	47	400	6	6
6	6	6	3	3	2	2	2	2	5	2	2	6	1	6	4	1	3	1	46	200	5	6
6	7	7	6	6	6	6	6	6	7	6	7	7	7	6	5	1	2	2	46	350	3	3
4	4	4	4	4	2	2	2	2	4	2	3	7	7	4	4	2	1	2	46	300	5	5
6	6	5	5	5	6	5	2	5	5	5	5	7	6	4	2	1	3	2	46	350	6	6
5	7	6	4	3	7	5	4	4	5	2	2	3	1	3	7	0	2	1	46	600	5	5
4	3	2	4	5	3	2	4	4	5	4	3	7	6	5	5	0	2	1	46	400	5	5
5	2	1	5	5	2	3	5	5	4	2	2	6	7	4	7	0	3	1	46	360	6	6
4	1	1	2	3	2	2	5	4	6	3	4	6	5	6	6	1	2	1	45	200	5	5
6	6	6	4	5	3	4	4	4	6	5	4	4	3	6	5	0	2	2	45	240	5	5
5	3	3	2	3	5	1	2	2	5	5	5	6	6	6	6	1	3	1	45	300	5	5
5	2	3	4	4	6	6	4	5	4	4	2	6	2	6	5	0	2	1	45	700	5	5
5	4	4	2	4	1	1	5	5	6	2	7	1	1	5	4	0	2	1	45	280	2	4
5	3	4	4	4	3	3	2	2	4	3	2	5	4	5	3	0	2	2	45	240	1	4
6	7	7	3	5	6	2	1	1	2	1	2	5	7	5	4	1	2	2	45	450	4	4
4	3	3	4	3	1	2	2	4	3	3	2	2	1	4	3	0	2	1	45	300	6	6
4	2	1	1	1	6	2	1	1	1	1	1	6	3	5	1	0	6	2	45	500	5	5
7	4	3	2	2	6	3	2	2	2	3	2	6	6	7	4	0	1	2	45	350	3	4
6	1	1	6	7	4	4	7	7	7	2	4	5	6	7	6	1	2	1	45	450	5	5
5	6	6	7	7	6	6	6	6	7	2	2	6	6	7	4	0	2	2	45	250	5	5
6	2	2	4	4	2	1	2	1	2	2	2	6	6	6	5	0	2	1	45	210	5	5
6	2	2	4	5	3	3	5	5	5	4	3	3	3	3	4	0	2	2	45	380	3	4
7	3	3	4	4	4	4	2	2	4	4	3	3	7	6	6	0	2	1	45	380	5	5
6	5	7	2	2	4	5	4	2	4	2	4	1	1	7	6	0	2	1	44	1000	4	4
6	7	6	4	5	2	2	6	6	6	4	4	7	7	5	8	0	3	1	44	260	5	5
6	7	7	1	1	7	7	4	4	4	1	6	7	7	7	7	2	2	2	44	220	5	5
6	4	4	2	2	2	3	1	1	1	1	1	3	4	2	4	0	2	1	44	300	5	5
7	4	3	5	7	3	2	5	5	5	4	2	3	6	7	6	0	2	1	44	450	5	5
5	4	4	5	5	4	4	4	4	4	4	5	6	7	5	5	0	2	2	44	350	5	5
7	6	6	2	1	7	7	4	4	6	4	1	4	7	2	5	0	2	1	44	1000	4	4
5	2	2	4	3	4	4	4	3	5	2	2	7	7	4	5	0	3	2	44	200	5	5
6	4	4	7	7	6	7	7	7	7	7	4	4	7	7	7	2	2	1	44	300	5	5
6	6	6	6	6	6	6	5	6	5	5	4	4	6	4	8	2	3	2	44	480	5	5
6	2	2	5	6	7	7	5	5	5	4	5	7	7	6	6	1	2	1	44	300	5	5
6	1	1	2	4	1	1	1	2	1	1	1	1	1	6	4	0	2	2	44	330	4	4
4	1	1	4	4	1	1	2	2	3	3	3	3	6	5	7	0	2	1	44	300	5	5
6	7	7	5	4	1	1	2	3	6	4	4	5	3	2	4	0	2	2	43	6	3	4
5	6	6	7	7	5	2	6	5	6	6	6	6	7	4	7	0	3	1	43	600	5	5
6	2	4	2	3	3	5	2	3	5	5	5	1	2	5	6	0	2	1	43	350	5	5
4	7	7	3	4	1	1	5	5	3	2	2	4	1	6	6	1	2	1	43	250	4	4
5	4	4	4	3	4	4	1	2	5	4	2	6	6	4	4	0	2	1	43	350	5	6
5	6	5	6	7	6	7	6	7	4	5	7	7	1	7	3	0	2	2	43	300	3	4
5	2	2	6	5	4	5	4	4	4	4	4	6	6	5	4	0	2	1	43	400	5	5
5	2	5	6	4	6	6	6	5	4	1	1	6	6	2	7	1	3	1	43	360	5	5
4	4	4	3	4	5	5	3	3	2	1	2	7	4	4	8	0	2	2	43	320	4	4
5	4	3	4	5	2	1	3	3	3	2	4	7	3	2	6	0	2	1	43	500	5	5
7	5	5	3	3	3	3	4	4	4	6	5	3	5	4	6	0	2	1	43	210	5	5
4	6	4	2	3	4	4	4	3	4	2	2	7	6	6	8	0	2	2	43	260	4	5
5	4	4	4	4	5	4	4	4	4	5	4	5	2	2	6	0	2	2	43	300	5	5
5	7	6	5	3	7	7	1	2	6	6	3	6	6	5	5	1	2	2	43	420	5	5
6	7	7	6	6	5	4	6	6	6	6	5	5	1	1	8	0	2	1	42	600	4	4
4	5	5	4	4	4	4	5	5	5	4	4	4	1	4	6	0	3	1	42	270	3	5
6	6	6	6	5	6	5	6	4	6	6	6	4	6	6	6	0	2	1	42	300	5	5
6	3	3	5	7	5	6	6	5	2	4	2	3	3	1	4	0	2	1	42	500	5	5
6	7	6	5	7	1	1	6	7	7	5	7	6	6	7	7	0	2	1	42	330	4	4
6	5	5	3	3	1	2	2	2	1	1	2	4	5	5	7	0	2	2	42	500	5	5
7	4	4	2	2	6	4	4	4	4	4	4	5	1	3	7	0	3	2	42	400	5	5
6	5	5	5	5	6	6	4	4	3	3	3	6	6	4	6	0	2	1	42	270	4	4
7	4	4	7	7	7	7	4	4	4	7	7	7	7	1	5	2	2	1	42	270	5	5
6	5	5	2	2	7	7	4	4	6	5	4	3	7	3	5	0	2	1	42	350	3	5
5	4	4	6	4	6	6	5	4	2	3	2	6	4	3	8	0	2	2	42	360	5	5
7	4	3	2	2	1	1	1	1	2	1	1	7	1	1	3	0	2	1	42	500	5	5
6	7	7	5	6	7	7	5	7	7	6	3	6	6	7	5	0	3	1	42	380	5	5
6	2	2	4	4	2	2	2	4	3	2	3	6	5	6	6	0	2	2	42	400	4	5
7	5	6	4	4	6	6	2	4	5	2	3	6	2	5	3	0	2	1	42	350	4	4
6	3	3	6	6	3	3	4	3	4	2	5	3	2	7	5	0	2	1	42	360	5	5
5	4	3	5	3	3	4	5	5	5	4	4	3	1	7	4	0	2	1	42	380	5	5
7	2	2	5	5	3	4	2	3	5	4	2	1	5	5	5	0	2	1	42	500	5	5
6	2	2	6	6	7	7	7	6	6	3	4	7	7	6	5	0	2	2	42	260	4	4
6	5	5	7	7	4	4	1	1	7	1	1	2	1	6	5	0	2	1	42	600	5	5
6	5	5	3	3	7	3	4	4	5	5	5	2	6	5	3	0	2	2	42	450	5	5
6	4	4	5	5	7	7	3	6	7	6	3	5	2	4	6	2	3	2	41	10	5	5
6	4	4	6	3	7	5	5	2	3	2	4	5	6	3	3	0	2	2	41	450	5	5
5	4	3	3	7	1	1	1	1	4	1	1	6	3	3	6	0	2	1	41	160	5	5
6	3	3	4	5	4	4	5	4	2	2	4	5	6	6	7	0	2	1	41	300	5	5
6	4	4	2	3	5	5	2	3	3	3	4	4	4	4	5	0	2	1	41	280	5	5
6	4	4	4	4	4	4	6	6	6	4	2	1	1	5	5	0	2	2	41	500	5	5
4	7	7	1	1	1	1	1	1	2	1	1	6	7	6	3	0	2	1	41	250	3	3
6	1	1	3	2	6	5	2	2	1	1	1	5	7	6	2	0	2	1	41	350	3	3
7	4	4	4	3	3	2	3	3	4	2	2	4	6	6	4	0	2	2	41	400	4	4
5	4	6	4	3	5	7	2	2	2	1	1	2	2	6	6	0	2	1	41	450	2	3
6	6	5	2	4	4	4	2	2	4	1	2	7	7	2	4	0	2	1	41	280	5	5
6	7	7	7	7	7	7	5	4	2	1	1	2	7	7	8	0	2	1	40	300	5	5
6	6	6	5	5	7	7	1	5	5	5	4	3	4	6	5	0	2	1	40	340	2	4
7	7	7	2	2	4	1	1	1	1	1	1	7	7	2	5	0	3	2	40	350	5	5
6	5	4	5	6	6	6	6	5	5	4	4	7	7	5	5	0	2	1	40	400	3	3
6	5	5	4	4	4	4	5	5	5	4	3	5	5	6	4	0	2	1	40	400	3	4
7	5	5	2	5	7	5	2	3	4	4	2	3	5	1	6	0	2	1	40	450	2	2
6	7	7	7	7	6	5	7	6	7	6	4	7	7	7	8	0	2	1	40	280	2	4
5	5	5	5	5	5	5	3	5	4	4	5	5	7	5	3	1	2	2	40	230	4	4
6	4	3	2	2	1	1	3	2	4	4	1	3	1	5	4	0	2	2	40	500	2	3
7	3	3	4	4	3	3	3	3	3	1	3	7	7	5	6	0	2	1	40	300	5	5
7	4	3	7	7	7	7	2	7	3	5	5	4	7	2	8	0	3	2	40	500	2	5
6	3	2	2	2	1	1	4	3	5	2	2	5	2	7	5	0	2	1	40	300	3	4
6	6	6	6	7	7	6	7	7	7	6	6	6	3	7	6	0	2	1	40	500	4	5
5	5	4	6	6	5	3	5	5	6	3	3	6	6	6	4	1	5	2	40	340	5	5
7	4	4	2	2	1	1	3	4	2	3	1	7	3	4	5	0	2	1	40	400	2	2
5	3	3	5	6	4	4	5	5	7	6	5	7	6	6	6	0	2	1	40	460	4	4
6	6	6	5	5	1	1	6	5	6	5	4	5	7	7	3	0	2	1	40	600	4	4
7	5	5	4	4	4	4	5	5	6	5	5	5	5	6	6	0	2	1	40	600	2	5
6	6	6	5	5	6	5	4	4	4	4	3	7	7	5	5	0	2	2	40	240	4	4
7	6	6	2	4	5	7	2	2	2	2	2	7	7	6	1	1	2	1	40	260	4	4
7	5	5	2	3	6	4	3	3	4	4	2	5	1	6	5	0	2	1	40	360	4	4
