# Supplementary material for: Dynamic academic networking concept and its links with English language skills and research productivity–non-Anglophone context
Source: PLoS One. 2021 Feb 2;16(2):e0245980. doi: 10.1371/journal.pone.0245980 (PMC7853504; doi:10.1371/journal.pone.0245980)
Supplement: S1 File — (ZIP) [file pone.0245980.s002.zip › Survey plus Scopus for Plos one (n_73).xlsx]

## Sheet: 19 07 20
Scopus_last_2_years20182020	@1_1Personality	@2_10_English_oral	@2_11_English_write	@3_1_Home_net_1	@3_2_Home_net_2	@3_7_Corpo_net1	@3_8_Corpo_net2	@3_9_Networking_5	@3_10_Networking_1	@3_11_Networking_2	@3_12_Networking_3	@3_13_Networking_4	@3_14_Staram_si�_wybiera�_partner�w_badawczych	@5_1_Resources_general	@5_3_Resources_office	@5_9_uni_productivity_pressure	@6_5_Journal_papers_2_years	@6_6_External_research_grants	@7_2_Uni_position	7_4_Gender	women	@7_5_Age	@7_7_Teaching_load	@7_8_Employment_at_current_uni	@7_9_Employment_general
2	7	6	6	5	2	2	7	2	2	3	1	1	5	6	6	3	6	0	3	2	0	41	180	5	5
2	6	4	4	7	7	6	7	7	7	7	7	4	6	4	7	7	7	2	2	1	1	44	300	5	5
3	6	2	2	5	6	7	7	5	5	5	4	5	3	7	7	6	6	1	2	1	1	44	300	5	5
2	7	5	5	2	2	5	5	1	1	2	2	1	1	7	6	2	4	2	5	1	1	56	600	7	7
1	6	7	7	6	6	6	6	6	6	7	6	7	6	7	7	6	5	1	2	2	0	46	350	3	3
0	5	2	2	2	2	2	1	2	2	2	2	2	5	2	2	6	3	0	2	2	0	48	500	6	6
8	6	6	5	7	7	6	6	6	6	7	7	7	3	7	7	2	7	2	3	1	1	54	300	6	6
2	6	7	7	6	7	6	5	2	6	2	2	2	1	4	7	7	4	1	2	1	1	42	240	5	5
1	5	3	3	5	6	4	4	5	5	7	6	5	5	7	6	6	6	0	2	1	1	40	460	4	4
1	6	7	6	5	7	1	1	6	7	7	5	7	1	6	6	7	7	0	2	1	1	42	330	4	4
0	6	2	2	1	6	5	5	2	4	2	2	2	2	6	2	6	8	2	5	1	1	60	150	7	7
1	7	2	2	5	6	1	1	1	5	4	1	1	1	6	6	4	3	0	5	2	0	49	70	4	5
4	6	7	7	7	7	6	5	7	6	7	6	4	5	7	7	7	8	0	2	1	1	40	280	2	4
2	6	2	3	2	2	6	7	4	4	5	6	5	4	6	5	7	6	0	2	1	1	47	550	4	5
2	7	2	2	5	5	3	4	2	3	5	4	2	6	1	5	5	5	0	2	1	1	42	500	5	5
2	5	7	7	6	7	6	6	7	7	7	2	6	4	7	7	3	5	0	3	2	0	51	180	6	6
1	6	7	7	6	6	5	4	6	6	6	6	5	6	5	1	1	8	0	2	1	1	42	600	4	4
2	6	6	6	3	7	2	2	2	4	1	1	4	4	7	7	6	3	0	2	2	0	41	400	3	4
7	5	7	7	5	5	2	2	1	6	6	2	2	1	6	7	5	4	18	4	2	0	65	260	7	7
1	4	7	7	3	4	1	1	5	5	3	2	2	5	4	1	6	6	1	2	1	1	43	250	4	4
0	6	6	5	2	4	4	4	2	2	4	1	2	1	7	7	2	4	0	2	1	1	41	280	5	5
2	6	7	7	1	2	2	2	3	5	4	2	4	5	1	1	2	6	1	6	1	1	60	320	7	7
1	5	5	5	5	5	5	4	6	5	7	6	6	5	7	6	4	6	0	2	2	0	47	260	3	4
1	6	7	7	5	4	1	1	2	3	6	4	4	2	5	3	2	4	0	2	2	0	43	6	3	4
2	6	5	5	7	7	4	4	1	1	7	1	1	1	2	1	6	5	0	2	1	1	42	600	5	5
0	5	3	2	2	6	5	5	3	3	6	2	2	1	1	2	1	4	0	2	1	1	44	600	3	5
0	5	6	6	3	6	6	6	2	3	5	2	2	4	6	7	3	4	0	3	2	0	50	350	6	6
4	5	6	6	7	7	5	2	6	5	6	6	6	6	6	7	4	7	0	3	1	1	43	600	5	5
4	5	7	6	4	3	7	5	4	4	5	2	2	6	3	1	3	7	0	2	1	1	46	600	5	5
1	4	4	4	3	4	5	5	3	3	2	1	2	1	7	4	4	8	0	2	2	0	43	320	4	4
0	7	3	3	4	4	3	3	3	3	3	1	3	1	7	7	5	6	0	2	1	1	40	300	5	5
0	6	6	6	6	5	6	5	6	4	6	6	6	3	4	6	6	6	0	2	1	1	42	300	5	5
4	6	7	6	4	5	2	2	6	6	6	4	4	2	7	7	5	8	0	3	1	1	44	260	5	5
1	5	3	3	4	4	3	3	4	4	5	5	3	2	5	7	3	8	2	4	2	0	68	165	8	8
1	4	4	4	3	3	3	3	3	3	2	2	2	2	2	5	6	5	0	2	1	1	50	450	6	6
0	7	3	3	4	4	4	4	2	2	4	4	3	1	3	7	6	6	0	2	1	1	45	380	5	5
0	6	5	7	2	2	4	5	4	2	4	2	4	4	1	1	7	6	0	2	1	1	44	1000	4	4
0	5	3	4	4	4	3	3	2	2	4	3	2	2	5	4	5	3	0	2	2	0	45	240	1	4
10	6	3	3	5	4	3	3	5	4	4	4	2	2	7	3	2	4	0	3	1	1	45	450	5	5
0	5	3	3	2	3	5	1	2	2	5	5	5	2	6	6	6	6	1	3	1	1	45	300	5	5
0	6	3	3	4	5	4	4	5	4	2	2	4	4	5	6	6	7	0	2	1	1	41	300	5	5
1	5	3	3	3	3	5	5	3	3	4	4	4	3	4	3	6	6	0	2	2	0	55	420	2	5
22	6	4	4	5	5	7	7	3	6	7	6	3	2	5	2	4	6	2	3	2	0	41	10	5	5
5	4	3	4	3	3	7	7	4	2	3	2	3	2	5	6	4	5	0	2	2	0	55	700	3	4
2	6	4	3	2	2	1	1	3	2	4	4	1	1	3	1	5	4	0	2	2	0	40	500	2	3
0	7	4	3	7	7	7	7	2	7	3	5	5	2	4	7	2	8	0	3	2	0	40	500	2	5
1	7	7	5	6	6	5	5	3	5	7	7	3	1	7	7	2	7	2	3	1	1	42	300	5	5
1	6	6	6	6	6	6	6	5	6	5	5	4	4	4	6	4	8	2	3	2	0	44	480	5	5
0	5	6	5	5	6	7	7	7	7	7	4	1	2	5	4	5	5	4	3	2	0	61	200	3	6
1	6	4	4	4	4	4	4	6	6	6	4	2	4	1	1	5	5	0	2	2	0	41	500	5	5
2	7	5	6	4	4	6	6	2	4	5	2	3	3	6	2	5	3	0	2	1	1	42	350	4	4
1	5	5	5	4	4	3	2	3	4	3	3	2	1	7	7	7	3	0	3	2	0	58	300	5	7
1	4	6	4	2	3	4	4	4	3	4	2	2	1	7	6	6	8	0	2	2	0	43	260	4	5
6	5	2	5	6	4	6	6	6	5	4	1	1	5	6	6	2	7	1	3	1	1	43	360	5	5
5	6	6	6	6	6	5	3	2	6	4	5	6	3	7	7	4	8	0	3	1	1	49	500	5	5
3	6	6	6	4	5	3	4	4	4	6	5	4	3	4	3	6	5	0	2	2	0	45	240	5	5
1	5	6	6	7	7	6	6	6	6	7	2	2	2	6	6	7	4	0	2	2	0	45	250	5	5
17	6	4	4	4	5	3	3	5	5	5	4	4	3	6	6	5	6	0	3	1	1	51	300	6	6
2	5	4	4	5	5	4	4	5	5	5	4	4	3	6	6	6	5	4	3	2	0	56	210	7	7
1	6	5	3	4	3	6	6	2	3	4	3	3	2	4	3	3	3	1	4	1	1	65	300	8	8
5	6	6	6	5	5	2	2	4	5	6	4	3	2	6	2	3	5	2	2	2	0	62	270	5	7
0	5	4	4	4	4	5	4	4	4	4	5	4	4	5	2	2	6	0	2	2	0	43	300	5	5
2	6	5	5	5	5	6	6	4	4	3	3	3	2	6	6	4	6	0	2	1	1	42	270	4	4
5	7	4	4	2	2	6	4	4	4	4	4	4	4	5	1	3	7	0	3	2	0	42	400	5	5
8	6	5	6	6	5	5	5	5	5	5	4	3	3	6	6	6	7	3	3	2	0	58	225	2	7
1	4	6	5	4	4	6	6	4	3	4	4	6	5	7	7	5	4	0	5	1	1	48	440	6	6
2	4	5	5	4	4	4	4	5	5	5	4	4	7	4	1	4	6	0	3	1	1	42	270	3	5
1	6	5	5	2	2	7	7	4	4	6	5	4	4	3	7	3	5	0	2	1	1	42	350	3	5
2	6	5	5	3	3	7	3	4	4	5	5	5	2	2	6	5	3	0	2	2	0	42	450	5	5
2	5	5	4	6	6	5	3	5	5	6	3	3	4	6	6	6	4	1	5	2	0	40	340	5	5
5	6	5	5	4	4	4	4	5	5	5	4	3	3	5	5	6	4	0	2	1	1	40	400	3	4
0	3	5	5	5	4	3	3	4	4	5	4	4	1	2	1	2	8	1	4	2	0	67	120	6	8
7	6	4	5	3	3	3	1	6	4	5	1	4	6	5	2	5	8	0	4	2	0	61	170	7	7
